# Supplementary material for: Case Report: Progressive Cholestasis: Severe Phenotype of MEGDEL Syndrome With SATB2-Associated Syndrome
Source: Front Pediatr. 2021 Oct 1;9:713458. doi: 10.3389/fped.2021.713458 (PMC8517520; doi:10.3389/fped.2021.713458)
Supplement: Supplementary file 2 [file Table_2.xlsx]

## Sheet: Sheet1
SERAC1						STAB2
GROWTH	Failure to thrive					GROWTH	Short stature	Growth retardation, pre- and postnatal
HEAD & NECK						HEAD & NECK
Head	Microcephaly					Head	Microcephaly
						Face	Micrognathia	High forehead	Frontal bossing	Midface hypoplasia	Small mandible
							Long face	Hypotonic face	Smooth philtrum
Ears	Hearing loss, sensorineural					Ears	Low-set ears
Eyes	Optic atrophy					Eyes	Downslanting palpebral fissures
						Nose	Prominent nasal bridge	Thin nose	Long nose	Bulbous nasal tip
Mouth	Oropharyngeal dyskinesia					Mouth	High-arched palate	Cleft palate	Small mouth
						Teeth	Delayed primary dentition	Crowded teeth	Oligodontia	Peg-shaped teeth
ABDOMEN						ABDOMEN
Liver	Liver failure, neonatal period (in some patients), reversible					External Features	Inguinal hernia
						SKELETAL	Camptodactyly	Arachnodactyly	Pes equinovarus
						SKIN, NAILS, & HAIR	Thin skin	Dysplastic nails	Thin, sparse hair
NEUROLOGIC						NEUROLOGIC
Central Nervous System	Psychomotor retardation	Psychomotor regression	Spasticity	Dystonia	Extrapyramidal symptoms	Central Nervous System	Delayed psychomotor development	Seizures (in some patients)	Poor speech development	Broad-based gait
	Inability to walk	Poor or absent speech	Seizures (less common)	Leigh syndrome	Lesions in the basal ganglia	Behavioral Psychiatric Manifestations	Hyperactivity	Aggression	Happy demeanor
	Brain atrophy	Cerebellar atrophy
METABOLIC FEATURES	Lactic acidosis	Hypoglycemia
IMMUNOLOGY	Recurrent infections	Neonatal sepsis
LABORATORY ABNORMALITIES	Increased serum lactate	Defects in mitochondrial oxidative phosphorylation	3-methylglutaconic aciduria
	Abnormal phospholipid profile	Abnormal phosphatidylglycerol profile (increased 34-to-1 and decreased 36-to-1 ratio)	Abnormal cardiolipin subspecies composition
	Intracellular accumulation of unesterified cholesterol	Decreased serum cholesterol (in some)	Elevated serum transaminase levels
	Hyperammonemia	Elevated serum alpha-fetoprotein	Coagulopathy (INR = 2.2 - 3.5)
Yellow background color represents：overlap phenotypes of the two diseases
Red font represents:this case's phenotype
